# Supplementary material for: The Genome Organization of 5S rRNA Genes in the Model Organism Tribolium castaneum and Its Sibling Species Tribolium freemani
Source: Genes (Basel). 2024 Jun 13;15(6):776. doi: 10.3390/genes15060776 (PMC11202950; doi:10.3390/genes15060776)
Supplement: Supplementary file 1 [file genes-15-00776-s001.zip]

Archive with 1 entries (1 files):
- genes-2984536-supplementary.pdf
